# Supplementary material for: Circulating GRP78 antibodies from ovarian cancer patients: a promising tool for cancer cell targeting drug delivery system?
Source: Oncotarget. 2017 Nov 11;8(63):107176–87. doi: 10.18632/oncotarget.22412 (PMC5739806; doi:10.18632/oncotarget.22412)
Supplement: Supplementary file 2 [file oncotarget-08-107176-s002.xlsx]

## Sheet: Feuil1
Supplementary data
A70: ascites	S70: serum
Spot family	Peptide	A70 Foreground	A Deviation [%]	S70 Foreground	S70 Deviation [%]	A70 (Normalized)	S70 (Normalized)	A70-S70 Difference
Cohen_GRP78_13mers	VAFTPEGERLIGD	18551	0.0232947	16072	0.0319703	22577.4	13639.6	8937.84
Cohen_GRP78_13mers	PRGVPQIEVTFEI	6324.26	0.324758	1789.92	0.207961	7696.95	1519.01	6177.95
Cohen_GRP78_13mers	GIPPAPRGVPQIE	5463.81	0.649034	1561.57	0.106355	6649.69	1325.26	5324.43
Cohen_GRP78_13mers	KKLKERIDTRNEL	5931.24	0.319091	2400.44	0.168687	7218.53	2037.11	5181.43
Cohen_GRP78_13mers	DKKLKERIDTRNE	5037.14	0.48923	1247.36	0.0196816	6130.38	1058.61	5071.77
Cohen_GRP78_13mers	RGVPQIEVTFEID	5239.07	0.033464	1935.93	0.111391	6376.22	1642.91	4733.31
Cohen_GRP78_13mers	IKFLPFKVVEKKT	4412.71	0.85157	852.205	0.0617281	5370.45	723.222	4647.23
Cohen_GRP78_13mers	APRGVPQIEVTFE	4606.76	0.0946358	2146.61	0.0409343	5606.68	1821.72	3784.96
Cohen_GRP78_13mers	QAGVLSGDQDTGD	6531.31	0.0401237	5997.77	0.0495359	7948.88	5090.05	2858.83
Cohen_GRP78_13mers	GVFEVVATNGDTH	2746.62	0.641563	786.33	0.00881309	3342.74	667.296	2675.44
Cohen_GRP78_13mers	TNGDTHLGGEDFD	5549.75	0.0253354	5062.88	0.0887095	6754.35	4296.65	2457.71
Cohen_GRP78_13mers	GVPQIEVTFEIDV	2794.95	0.207136	1578.11	0.0369335	3401.52	1339.26	2062.26
Cohen_GRP78_13mers	ITNDQNRLTPEEI	3680.52	0.188911	2961.7	0.00991323	4479.33	2513.46	1965.88
Cohen_GRP78_13mers	PAPRGVPQIEVTF	3466.15	0.0240007	2669.89	0.0277371	4218.52	2265.82	1952.7
Cohen_GRP78_13mers	IPPAPRGVPQIEV	2614.47	0.336657	1495.03	0.0949783	3181.96	1268.74	1913.23
Cohen_GRP78_13mers	KLKERIDTRNELE	3463.49	0.107854	2723.18	0.051471	4215.23	2311.05	1904.18
Cohen_GRP78_13mers	VATNGDTHLGGED	3086.24	0.16872	2185.04	0.0749506	3756.04	1854.31	1901.74
Cohen_GRP78_13mers	NILVFDLGGGTFD	5143.22	0.0473633	5232.76	0.127521	6259.5	4440.83	1818.67
Cohen_GRP78_13mers	LLLLSAARAEEED	8164.03	0.106321	9676.55	0.0572704	9935.95	8212.08	1723.87
Cohen_GRP78_13mers	GRTWNDPSVQQDI	2850.57	0.0739342	2120.36	0.0120994	3469.31	1799.48	1669.82
Cohen_GRP78_13mers	ESYAYSLKNQIGD	15267.3	0.0904733	20060.2	0.0530703	18581	17024.2	1556.83
Cohen_GRP78_13mers	SGDQDTGDLVLLD	4005.45	0.101332	3973.95	0.00750512	4874.87	3372.55	1502.32
Cohen_GRP78_13mers	YVAFTPEGERLIG	2064.88	0.114607	1250.72	0.144873	2513.07	1061.41	1451.66
Cohen_GRP78_13mers	RMVNDAEKFAEED	3975.38	0.0384127	4022.89	0.0336226	4838.24	3414.05	1424.19
Cohen_GRP78_13mers	EWLESHQDADIED	4281.24	0.00975652	4473.75	0.155525	5210.41	3796.7	1413.71
Cohen_GRP78_13mers	QHQARIEIESFYE	4020.1	0.0121751	4116.07	0.0152536	4892.64	3493.14	1399.5
Cohen_GRP78_13mers	KDNRAVQKLRREV	1960.12	0.656221	1175.29	0.095202	2385.53	997.422	1388.11
Cohen_GRP78_13mers	KIEWLESHQDADI	3478.71	0.0149797	3388.84	0.0364225	4233.73	2875.92	1357.82
Cohen_GRP78_13mers	LKERIDTRNELES	2342.71	0.359251	1801.01	0.0107134	2851.17	1528.42	1322.75
Cohen_GRP78_13mers	AAVQAGVLSGDQD	2856.04	0.0720858	2555.31	0.0218544	3475.88	2168.56	1307.32
Cohen_GRP78_13mers	DLTGIPPAPRGVP	1931.31	0.0738905	1232.8	0.0128204	2350.48	1046.22	1304.26
Cohen_GRP78_13mers	EDSDLKKSDIDEI	2066.04	0.134983	1429.84	0.220125	2514.41	1213.4	1301.01
Cohen_GRP78_13mers	EIIANDQGNRITP	1953.15	0.33335	1288.95	0.425478	2377.13	1093.91	1283.22
Cohen_GRP78_13mers	DVSLLTIDNGVFE	2027.61	0.00314163	1434.05	0.100613	2467.68	1217.05	1250.63
Cohen_GRP78_13mers	VEEKIEWLESHQD	3521.7	0.0810319	3583.22	0.0206923	4286.07	3040.89	1245.17
Cohen_GRP78_13mers	IETVGGVMTKLIP	1585.94	0.112255	847.58	0.0421435	1930.11	719.319	1210.79
Cohen_GRP78_13mers	TLGIETVGGVMTK	1525.56	0.0620625	772.37	0.149786	1856.72	655.5	1201.22
Cohen_GRP78_13mers	QGNRITPSYVAFT	2841.24	0.45088	2668.34	0.670105	3457.87	2264.46	1193.41
Cohen_GRP78_13mers	WLESHQDADIEDF	5131.11	0.0207694	6017.99	0.0102559	6244.78	5107.2	1137.58
Cohen_GRP78_13mers	VFEVVATNGDTHL	1437.41	0.174603	737.34	0.033431	1749.38	625.712	1123.67
Cohen_GRP78_13mers	GIETVGGVMTKLI	1593.55	0.305128	977.195	0.170421	1939.36	829.304	1110.06
Cohen_GRP78_13mers	RALSSQHQARIEI	2137.42	0.0434543	1770.91	0.0108758	2601.31	1502.88	1098.43
Cohen_GRP78_13mers	PPAPRGVPQIEVT	1937.46	0.12193	1497.26	0.16265	2358.02	1270.69	1087.33
Cohen_GRP78_13mers	RSTMKPVQKVLED	4150.93	0.0231514	4677.43	0.169268	5051.83	3969.49	1082.34
Cohen_GRP78_13mers	NGKEPSRGINPDE	3860.7	0.111147	4276.77	0.148983	4698.64	3629.52	1069.12
Cohen_GRP78_13mers	GDAAKNQLTSNPE	1922.82	0.167876	1550.14	0.174819	2340.13	1315.5	1024.64
Cohen_GRP78_13mers	LESYAYSLKNQIG	1551.26	0.0947166	1052.26	0.00220004	1888	893.038	994.963
Cohen_GRP78_13mers	RIEIESFYEGEDF	6182.77	0.00530345	7707.16	0.0776317	7524.74	6540.74	984.002
Cohen_GRP78_13mers	TITNDQNRLTPEE	2686.37	0.0984302	2697.12	0.0131066	3269.47	2288.9	980.566
Cohen_GRP78_13mers	AKRALSSQHQARI	1302.62	0.0666426	742.185	0.0652061	1585.32	629.87	955.452
Cohen_GRP78_13mers	LLGTFDLTGIPPA	2818.02	0.0213483	3003.87	0.143039	3429.63	2549.27	880.362
Cohen_GRP78_13mers	VLVGGSTRIPKIQ	1270.88	0.196344	789.005	0.00451835	1546.74	669.587	877.155
Cohen_GRP78_13mers	IGRTWNDPSVQQD	2524.18	0.121822	2586.4	0.0742151	3072.06	2194.96	877.107
Cohen_GRP78_13mers	DVCPLTLGIETVG	1290.65	0.00103049	819.815	0.025646	1570.84	695.726	875.113
Cohen_GRP78_13mers	ILRVTAEDKGTGN	1323.54	0.3267	868.615	0.0405761	1610.76	737.14	873.619
Cohen_GRP78_13mers	AMLLLLSAARAEE	2624.82	0.0153077	2767.47	0.0659898	3194.5	2348.65	845.851
Cohen_GRP78_13mers	GGSTRIPKIQQLV	1270.3	0.355674	849.905	0.0335037	1546.01	721.271	824.741
Cohen_GRP78_13mers	TPEEIERMVNDAE	2218.59	0.042331	2219.59	0.000824477	2700.14	1883.67	816.464
Cohen_GRP78_13mers	HLLGTFDLTGIPP	2296.59	0.167259	2335.09	0.0469404	2795.07	1981.69	813.375
Cohen_GRP78_13mers	LGIETVGGVMTKL	1238.15	0.263902	819.83	0.0134662	1506.94	695.726	811.219
Cohen_GRP78_13mers	ERMVNDAEKFAEE	2806.15	0.0507794	3069.51	0.0801188	3415.27	2604.94	810.33
Cohen_GRP78_13mers	ILVFDLGGGTFDV	2022.67	0.242684	1955.32	0.0734946	2461.72	1659.37	802.344
Cohen_GRP78_13mers	GGKLSSEDKETME	1471.18	0.0868382	1165.95	0.000737596	1790.52	989.53	800.986
Cohen_GRP78_13mers	VLEDSDLKKSDID	2211.28	0.0475312	2230.36	0.0214226	2691.25	1892.84	798.415
Cohen_GRP78_13mers	SLLTIDNGVFEVV	1401.62	0.232945	1072.63	0.0159235	1705.81	910.266	795.544
Cohen_GRP78_13mers	SQHQARIEIESFY	3070.5	0.0388666	3469.97	0.0376272	3736.94	2944.83	792.109
Cohen_GRP78_13mers	VEKKTKPYIQVDI	1702.97	0.0279658	1509.18	0.0374474	2072.63	1280.79	791.839
Cohen_GRP78_13mers	ETVGGVMTKLIPR	1176.48	0.0278033	773.64	0.0480715	1431.85	656.518	775.335
Cohen_GRP78_13mers	KEPSRGINPDEAV	2040.82	0.148379	2019.24	0.00180266	2483.74	1713.6	770.144
Cohen_GRP78_13mers	GGGTFDVSLLTID	2462.02	0.187548	2630.77	0.384657	2996.36	2232.64	763.727
Cohen_GRP78_13mers	EPSRGINPDEAVA	1564.68	0.0275967	1359.49	0.257773	1904.31	1153.74	750.566
Cohen_GRP78_13mers	GGGQTKTFAPEEI	2870.86	0.080528	3233.35	0.0179149	3494.01	2743.95	750.062
Cohen_GRP78_13mers	LEDSDLKKSDIDE	1674.49	0.190993	1519.76	0.205644	2037.94	1289.78	748.158
Cohen_GRP78_13mers	TGIPPAPRGVPQI	1463.89	0.139	1228.51	0.184407	1781.63	1042.57	739.061
Cohen_GRP78_13mers	DNGVFEVVATNGD	3980.76	0.104442	4843.34	0.0346403	4844.81	4110.28	734.529
Cohen_GRP78_13mers	VPQIEVTFEIDVN	1453.02	0.0923938	1239.48	0.0364588	1768.37	1051.91	716.46
Cohen_GRP78_13mers	VSLLTIDNGVFEV	1485.44	0.0495409	1300.91	0.0970936	1807.8	1104.01	703.785
Cohen_GRP78_13mers	EDFSETLTRAKFE	1376.93	0.140341	1152.87	0.198175	1675.75	978.412	697.337
Cohen_GRP78_13mers	HQARIEIESFYEG	2451.32	0.0733442	2699.41	0.0556732	2983.34	2290.86	692.487
Cohen_GRP78_13mers	TVVGIDLGTTYSC	1529.99	0.227757	1378.29	0.0264458	1862.08	1169.7	692.379
Cohen_GRP78_13mers	NGVFEVVATNGDT	1185.91	0.437537	916.93	0.0452052	1443.29	778.13	665.163
Cohen_GRP78_13mers	GDKEKLGGKLSSE	1208.72	0.0102794	961.015	0.0876417	1471.04	815.556	655.486
Cohen_GRP78_13mers	THAVVTVPAYFND	2904.7	0.0197524	3396.27	0.0339181	3535.15	2882.28	652.868
Cohen_GRP78_13mers	KVVEKKTKPYIQV	1282.53	0.419577	1080.7	0.0749187	1560.86	917.14	643.72
Cohen_GRP78_13mers	LSSQHQARIEIES	1681.75	0.0451672	1662.07	0.0537073	2046.83	1410.55	636.279
Cohen_GRP78_13mers	PSRGINPDEAVAY	2221.41	0.160594	2440.66	0.159498	2703.54	2071.31	632.235
Cohen_GRP78_13mers	GGEDFDQRVMEHF	2795.24	0.156074	3268.26	0.0711741	3401.88	2773.65	628.229
Cohen_GRP78_13mers	LTGIPPAPRGVPQ	1867.51	0.0509477	1942.48	0.135337	2272.83	1648.51	624.322
Cohen_GRP78_13mers	NGDTHLGGEDFDQ	2413.65	0.0252315	2738.3	0.0494961	2937.58	2323.87	613.714
Cohen_GRP78_13mers	ESHQDADIEDFKA	1413.53	0.0491926	1311.35	0.0156061	1720.29	1112.84	607.454
Cohen_GRP78_13mers	GTFDLTGIPPAPR	4114.85	0.0346027	5186.76	0.0403547	5008.02	4401.8	606.222
Cohen_GRP78_13mers	IDVNGILRVTAED	1918.4	0.00456109	2042.94	0.110392	2334.78	1733.71	601.065
Cohen_GRP78_13mers	DFKAKKKELEEIV	1226.56	0.263091	1056.1	0.059185	1492.83	896.263	596.564
Cohen_GRP78_13mers	THLGGEDFDQRVM	1221.06	0.24794	1050.06	0.221327	1486.13	891.171	594.962
Cohen_GRP78_13mers	GTIAGLNVMRIIN	1101.14	0.174101	884.645	0.0211441	1340.09	750.719	589.369
Cohen_GRP78_13mers	GGQTKTFAPEEIS	2987.1	0.185536	3590.38	0.028607	3635.43	3047.01	588.429
Cohen_GRP78_13mers	NPENTVFDAKRLI	1418.67	0.591626	1341.85	0.2098	1726.62	1138.81	587.813
Cohen_GRP78_13mers	ETLTRAKFEELNM	1276.24	0.179452	1145.03	0.220515	1553.19	971.708	581.484
Cohen_GRP78_13mers	IDNGVFEVVATNG	923.815	0.197729	640.87	0.0983195	1124.31	543.902	580.404
Cohen_GRP78_13mers	VVEKKTKPYIQVD	1442.35	0.194994	1395.57	0.178773	1755.46	1184.38	571.084
Cohen_GRP78_13mers	HQDADIEDFKAKK	1334.48	0.00771087	1268.38	0.130162	1624.15	1076.43	547.714
Cohen_GRP78_13mers	IVLVGGSTRIPKI	1129.79	0.158375	975.5	0.144654	1375.02	827.861	547.156
Cohen_GRP78_13mers	HAVVTVPAYFNDA	1223.79	0.325072	1115.61	0.049641	1489.42	946.758	542.661
Cohen_GRP78_13mers	VGGSTRIPKIQQL	951.99	0.0945283	727.29	0.0673459	1158.63	617.226	541.4
Cohen_GRP78_13mers	STRIPKIQQLVKE	1101.58	0.120527	943.17	0.140876	1340.7	800.45	540.246
Cohen_GRP78_13mers	VFKNGRVEIIAND	1838.51	0.0837744	2006.95	0.179133	2237.54	1703.25	534.29
Cohen_GRP78_13mers	GDTHLGGEDFDQR	1937.11	0.148368	2149.6	0.0989884	2357.54	1824.27	533.272
Cohen_GRP78_13mers	LIGRTWNDPSVQQ	1184.26	0.0280641	1079.28	0.0285283	1441.35	915.952	525.394
Cohen_GRP78_13mers	DKEKLGGKLSSED	1427.66	0.0793639	1429.4	0.313614	1737.58	1213.07	524.51
Cohen_GRP78_13mers	LLDVCPLTLGIET	1203.99	0.0903458	1109.78	0.223378	1465.32	941.836	523.486
Cohen_GRP78_13mers	QDIKFLPFKVVEK	912.185	0.479141	706.67	0.0456366	1110.19	599.743	510.445
Cohen_GRP78_13mers	PLTKDNHLLGTFD	4177.44	0.112185	5395.63	0.0644596	5084.08	4578.99	505.088
Cohen_GRP78_13mers	SRGINPDEAVAYG	1288.16	0.128862	1252.95	0.0789779	1567.8	1063.28	504.519
Cohen_GRP78_13mers	DEIVLVGGSTRIP	1492.16	0.0440703	1547.62	0.177085	1816.07	1313.38	502.698
Cohen_GRP78_13mers	LLTIDNGVFEVVA	893.38	0.00480199	695.07	0.00664681	1087.31	589.899	497.409
Cohen_GRP78_13mers	EDKKLKERIDTRN	1464.76	0.0785012	1522.55	0.0319989	1782.73	1292.16	490.567
Cohen_GRP78_13mers	TRIPKIQQLVKEF	1201.07	0.0610539	1148.64	0.00206765	1461.79	974.763	487.029
Cohen_GRP78_13mers	EKDELGSGSGSGS	893.89	0.0725257	720.82	0.0334758	1087.92	611.709	476.207
Cohen_GRP78_13mers	IIANDQGNRITPS	1068.56	0.0274482	976.75	0.0600768	1300.53	828.965	471.569
Cohen_GRP78_13mers	ITITNDQNRLTPE	1518.22	0.10126	1625.08	0.0116272	1847.72	1379.15	468.571
Cohen_GRP78_13mers	IQQLVKEFFNGKE	1250.36	0.133809	1249.32	0.0569952	1521.79	1060.22	461.57
Cohen_GRP78_13mers	REVEKAKRALSSQ	893.01	0.0654304	740.535	0.0827442	1086.82	628.428	458.393
Cohen_GRP78_13mers	LDVCPLTLGIETV	1320.11	0.0941437	1356.38	0.0863435	1606.62	1151.11	455.508
Cohen_GRP78_13mers	HLGGEDFDQRVME	1619.33	0.158044	1785.53	0.314008	1970.76	1515.27	455.489
Cohen_GRP78_13mers	GEDFDQRVMEHFI	2111.02	0.0751532	2496.61	0.0999053	2569.18	2118.75	450.433
Cohen_GRP78_13mers	TNDQNRLTPEEIE	4588.89	0.00807821	6069.18	0.0364176	5584.9	5150.65	434.249
Cohen_GRP78_13mers	FFNGKEPSRGINP	1114.95	0.00400465	1088.12	0.125809	1357.01	923.42	433.585
Cohen_GRP78_13mers	SCVGVFKNGRVEI	888.12	0.0121493	770.235	0.0124053	1080.86	653.633	427.224
Cohen_GRP78_13mers	VTAEDKGTGNKNK	933.315	0.399292	840.935	0.0793462	1135.87	713.633	422.235
Cohen_GRP78_13mers	TAEKDELGSGSGS	851.495	0.260195	724.195	0.0886571	1036.31	614.595	421.718
Cohen_GRP78_13mers	VLLDVCPLTLGIE	1414.3	0.139355	1535.81	0.259759	1721.27	1303.36	417.904
Cohen_GRP78_13mers	DAGTIAGLNVMRI	864.11	0.0445545	749.64	0.0774505	1051.65	636.151	415.497
Cohen_GRP78_13mers	KGTGNKNKITITN	1077.58	0.0880863	1057.7	0.0857564	1311.49	897.621	413.866
Cohen_GRP78_13mers	KERIDTRNELESY	4211.82	0.13909	5553.08	0.0127029	5125.95	4712.66	413.291
Cohen_GRP78_13mers	TFDVSLLTIDNGV	871.605	0.30192	767.58	0.104849	1060.78	651.426	409.35
Cohen_GRP78_13mers	TLTRAKFEELNMD	2617.06	0.0329129	3272.61	0.168605	3185.13	2777.3	407.825
Cohen_GRP78_13mers	DVGTVVGIDLGTT	781.945	0.0921996	652.155	0.0413782	951.607	553.492	398.115
Cohen_GRP78_13mers	FKVVEKKTKPYIQ	1184.22	0.22696	1238.25	0.0442479	1441.22	1050.89	390.337
Cohen_GRP78_13mers	EVEKAKRALSSQH	849.1	0.278071	761.22	0.098237	1033.39	645.995	387.398
Cohen_GRP78_13mers	LTLGIETVGGVMT	1323.58	0.000377763	1442.3	0.119621	1610.88	1224.01	386.867
Cohen_GRP78_13mers	KAKRALSSQHQAR	928.035	0.00876583	880.295	0.00748045	1129.42	747.07	382.347
Cohen_GRP78_13mers	RREVEKAKRALSS	901.59	0.0858483	845.885	0.0350343	1097.29	717.876	379.411
Cohen_GRP78_13mers	LVGGSTRIPKIQQ	1127.71	0.485624	1170.64	0.016649	1372.46	993.434	379.027
Cohen_GRP78_13mers	AQRQATKDAGTIA	889.05	0.207626	829.775	0.0631316	1082.07	704.213	377.861
Cohen_GRP78_13mers	VEIIANDQGNRIT	867.03	0.292239	799.43	0.11926	1055.18	678.414	376.764
Cohen_GRP78_13mers	KRALSSQHQARIE	1129.75	0.0436999	1178.26	0.0908751	1375.02	999.968	375.049
Cohen_GRP78_13mers	EEDKKLKERIDTR	1557.56	0.0836886	1803.02	0.178634	1895.67	1530.12	365.547
Cohen_GRP78_13mers	VQAGVLSGDQDTG	1214.76	0.130153	1311.83	0.0810893	1478.47	1113.26	365.203
Cohen_GRP78_13mers	QATKDAGTIAGLN	869.43	0.0836985	817.675	0.0445348	1058.1	693.944	364.155
Cohen_GRP78_13mers	KVTHAVVTVPAYF	979.845	0.0712613	976.785	0.0610011	1192.46	828.965	363.495
Cohen_GRP78_13mers	NDQGNRITPSYVA	934.71	0.0442918	916.025	0.13415	1137.57	777.366	360.206
Cohen_GRP78_13mers	TYSCVGVFKNGRV	832.38	0.0405103	780.105	0.145935	1013.07	662.034	351.034
Cohen_GRP78_13mers	DTAEKDELGSGSG	878.145	0.0213803	846.965	0.0911077	1068.69	718.809	349.878
Cohen_GRP78_13mers	IEWLESHQDADIE	2613.33	0.169118	3338.91	0.00295156	3180.5	2833.57	346.934
Cohen_GRP78_13mers	GTGNKNKITITND	1130.4	0.0877123	1214.72	0.0204861	1375.75	1030.86	344.888
Cohen_GRP78_13mers	DTHLGGEDFDQRV	1029.86	0.138393	1074.51	0.0640013	1253.43	911.878	341.556
Cohen_GRP78_13mers	KLIPRNTVVPTKK	887.62	0.402098	870.53	0.0797675	1080.25	738.753	341.496
Cohen_GRP78_13mers	KFLPFKVVEKKTK	991.575	0.245574	1021.2	0.145178	1206.82	866.645	340.176
Cohen_GRP78_13mers	NTVFDAKRLIGRT	794.72	0.0382776	749.62	0.0433553	967.185	636.151	331.034
Cohen_GRP78_13mers	ALSSQHQARIEIE	1916.03	0.0538067	2360.61	0.0172286	2331.86	2003.33	328.526
Cohen_GRP78_13mers	SHQDADIEDFKAK	1096.17	0.300473	1193.64	0.0236879	1334.12	1012.95	321.171
Cohen_GRP78_13mers	GVFKNGRVEIIAN	873.755	0.0254476	881.875	0.0639263	1063.45	748.427	315.027
Cohen_GRP78_13mers	EDVGTVVGIDLGT	748.04	0.055211	702.765	0.0976215	910.349	596.434	313.915
Cohen_GRP78_13mers	TIDNGVFEVVATN	673.22	0.0571136	598.14	0.0416123	819.314	507.58	311.734
Cohen_GRP78_13mers	VYEGERPLTKDNH	1287.94	0.54921	1482.68	0.000488978	1567.43	1258.3	309.134
Cohen_GRP78_13mers	RTWNDPSVQQDIK	729.21	0.272048	684.255	0.0687244	887.469	580.733	306.736
Cohen_GRP78_13mers	AYGAAVQAGVLSG	980.325	0.0517022	1045.97	0.0485337	1193.07	887.691	305.378
Cohen_GRP78_13mers	VVATNGDTHLGGE	852.655	0.121567	865.62	0.143874	1037.77	734.594	303.18
Cohen_GRP78_13mers	DQGNRITPSYVAF	1310.93	0.0912024	1524.84	0.145812	1595.42	1294.03	301.397
Cohen_GRP78_13mers	VNGILRVTAEDKG	918.095	0.525332	964.82	0.0885139	1117.37	818.781	298.588
Cohen_GRP78_13mers	KPYIQVDIGGGQT	1374.32	0.637945	1620.88	0.26687	1672.58	1375.58	297.002
Cohen_GRP78_13mers	PLTLGIETVGGVM	1061.03	0.238369	1175.82	0.119674	1291.28	997.847	293.437
Cohen_GRP78_13mers	AMVLTKMKETAEA	1067.26	0.184838	1184.86	0.119437	1298.95	1005.57	293.383
Cohen_GRP78_13mers	VEKAKRALSSQHQ	801.04	0.152901	812.395	0.0156759	974.853	689.446	285.407
Cohen_GRP78_13mers	LIPRNTVVPTKKS	884.63	0.414648	938.48	0.0154505	1076.6	796.461	280.137
Cohen_GRP78_13mers	NEPTAAAIAYGLD	2631.98	0.0161684	3444.64	0.0272481	3203.26	2923.27	279.99
Cohen_GRP78_13mers	IANDQGNRITPSY	1103.21	0.169545	1252.83	0.133482	1342.64	1063.19	279.451
Cohen_GRP78_13mers	QIFSTASDNQPTV	747.94	0.0948204	754.485	0.00573239	910.228	640.309	269.919
Cohen_GRP78_13mers	KDAGTIAGLNVMR	730.63	0.174151	740.07	0.077817	889.173	628.088	261.085
Cohen_GRP78_13mers	CPLTLGIETVGGV	1017.36	0.0776323	1151.64	0.124322	1238.22	977.309	260.912
Cohen_GRP78_13mers	GTTYSCVGVFKNG	713.92	0.111777	723.17	0.119336	868.848	613.746	255.102
Cohen_GRP78_13mers	FDLGGGTFDVSLL	1223.9	0.122514	1457.03	0.061591	1489.54	1236.49	253.053
Cohen_GRP78_13mers	LTPEEIERMVNDA	1157.34	0.00306738	1365.55	0.0736446	1408.49	1158.84	249.65
Cohen_GRP78_13mers	AKRLIGRTWNDPS	1050.44	0.205457	1216.44	0.141199	1278.38	1032.3	246.082
Cohen_GRP78_13mers	EKAKRALSSQHQA	783.35	0.015689	834.41	0.029386	953.433	708.116	245.317
Cohen_GRP78_13mers	EGEDFSETLTRAK	757.645	0.0349966	798.18	0.144241	922.033	677.395	244.638
Cohen_GRP78_13mers	LTIDNGVFEVVAT	613.035	0.234758	596.145	0.0418103	746.048	505.882	240.166
Cohen_GRP78_13mers	FKNGRVEIIANDQ	1177.22	0.0990592	1408.88	0.0916544	1432.7	1195.67	237.037
Cohen_GRP78_13mers	GIDLGTTYSCVGV	770.07	0.335567	830.43	0.157918	937.246	704.722	232.524
Cohen_GRP78_13mers	NPDEAVAYGAAVQ	734.565	0.239196	780.18	0.207567	894.041	662.119	231.922
Cohen_GRP78_13mers	KLGGKLSSEDKET	882.42	0.0482877	999.915	0.00321527	1073.92	848.568	225.352
Cohen_GRP78_13mers	GINPDEAVAYGAA	734.405	0.125945	790.965	0.102135	893.798	671.285	222.513
Cohen_GRP78_13mers	SSEDKETMEKAVE	878.005	0.183592	1000.93	0.122046	1068.57	849.417	219.148
Cohen_GRP78_13mers	DIEDFKAKKKELE	750.865	0.0310908	818.745	0.0387361	913.879	694.792	219.087
Cohen_GRP78_13mers	EHFIKLYKKKTGK	970.53	0.0968234	1140.2	0.0214085	1181.14	967.634	213.508
Cohen_GRP78_13mers	SDIDEIVLVGGST	804.635	0.182263	904.61	0.208587	979.234	767.692	211.542
Cohen_GRP78_13mers	DKREGEKNILVFD	2591.59	0.084348	3472.4	0.0362962	3154.09	2946.86	207.229
Cohen_GRP78_13mers	VGVFKNGRVEIIA	707.385	0.143408	772.09	0.106503	860.937	655.245	205.692
Cohen_GRP78_13mers	VGGVMTKLIPRNT	861.925	0.126328	994.315	0.0339178	1048.97	843.816	205.155
Cohen_GRP78_13mers	VCPLTLGIETVGG	752.645	0.112437	838.945	0.0489841	915.948	711.935	204.013
Cohen_GRP78_13mers	DLGTTYSCVGVFK	731.95	0.0676412	809.565	0.162587	890.877	687.07	203.807
Cohen_GRP78_13mers	EIVLVGGSTRIPK	804.735	0.018969	919.055	0.136559	979.356	779.997	199.359
Cohen_GRP78_13mers	LSSEDKETMEKAV	725.095	0.174881	806.865	0.0893768	882.479	684.778	197.701
Cohen_GRP78_13mers	ATKDAGTIAGLNV	713.11	0.0122001	792.955	0.0472978	867.875	672.982	194.893
Cohen_GRP78_13mers	GEEDTAEKDELGS	815.28	0.0161785	941.775	0.0365746	992.256	799.262	192.994
Cohen_GRP78_13mers	EKKTKPYIQVDIG	719.1	0.0142122	811.8	0.068268	875.177	688.937	186.24
Cohen_GRP78_13mers	AEKDELGSGSGSG	745.655	0.0654257	853.375	0.159361	907.55	724.241	183.309
Cohen_GRP78_13mers	TTYSCVGVFKNGR	655.97	0.0620455	726.025	0.228856	798.381	616.122	182.259
Cohen_GRP78_13mers	KETMEKAVEEKIE	1436.8	0.0368875	1846.28	0.16673	1748.65	1566.87	181.781
Cohen_GRP78_13mers	FKAKKKELEEIVQ	994.17	0.182514	1216.16	0.148512	1209.99	1032.13	177.854
Cohen_GRP78_13mers	AGLNVMRIINEPT	1224.37	0.572213	1547.71	0.0233894	1490.15	1313.46	176.689
Cohen_GRP78_13mers	PAYFNDAQRQATK	575.82	0.0401862	618.15	0.0134919	700.774	524.638	176.136
Cohen_GRP78_13mers	PFKVVEKKTKPYI	990.77	0.400951	1217.05	0.0889812	1205.85	1032.9	172.952
Cohen_GRP78_13mers	RLTPEEIERMVND	2487.65	0.0108094	3366.35	5.04998e-05	3027.64	2856.91	170.736
Cohen_GRP78_13mers	TKDAGTIAGLNVM	709.305	0.00033131	817.41	0.0906277	863.25	693.689	169.561
Cohen_GRP78_13mers	AEKFAEEDKKLKE	857.265	0.170502	1031.67	0.082885	1043.37	875.556	167.816
Cohen_GRP78_13mers	LGKKVTHAVVTVP	722.9	0.00946189	839.255	0.0518257	879.802	712.275	167.527
Cohen_GRP78_13mers	EIESFYEGEDFSE	5557.9	0.0924728	7775.55	0.0378539	6764.21	6598.7	165.508
Cohen_GRP78_13mers	DSDLKKSDIDEIV	1204.09	0.117255	1535.5	0.0969652	1465.44	1303.11	162.336
Cohen_GRP78_13mers	SDLKKSDIDEIVL	1047.36	0.100171	1312.24	0.0422368	1274.73	1113.6	161.13
Cohen_GRP78_13mers	VVTVPAYFNDAQR	745.115	0.0773371	882.905	0.160238	906.82	749.276	157.544
Cohen_GRP78_13mers	KFAEEDKKLKERI	1363.79	0.105141	1774.5	0.0522344	1659.81	1505.93	153.871
Cohen_GRP78_13mers	KLSSEDKETMEKA	729.815	0.293574	867.9	0.000818067	888.199	736.546	151.653
Cohen_GRP78_13mers	KKSQIFSTASDNQ	702.825	0.0935439	838.29	0.0504241	855.339	711.426	143.913
Cohen_GRP78_13mers	KSQIFSTASDNQP	851.28	0.0563387	1056.15	0.00829428	1036.07	896.348	139.722
Cohen_GRP78_13mers	PYIQVDIGGGQTK	749.645	0.00922437	911.015	0.0965023	912.297	773.123	139.174
Cohen_GRP78_13mers	AGTIAGLNVMRII	654.86	0.0394741	781.26	0.0819958	797.043	663.053	133.99
Cohen_GRP78_13mers	SQIFSTASDNQPT	1075.95	0.034244	1386.78	0.102883	1309.54	1176.91	132.628
Cohen_GRP78_13mers	AYGLDKREGEKNI	747.455	0.107277	915.815	0.0334074	909.741	777.197	132.544
Cohen_GRP78_13mers	FLPFKVVEKKTKP	655.035	0.22943	783.75	0.0868517	797.164	665.174	131.99
Cohen_GRP78_13mers	GILRVTAEDKGTG	779.03	0.00709857	961.65	0.196454	948.078	816.15	131.928
Cohen_GRP78_13mers	SVQQDIKFLPFKV	787.61	0.27087	974.58	0.0659053	958.544	827.098	131.446
Cohen_GRP78_13mers	QRQATKDAGTIAG	704.765	0.100267	858.53	0.0361315	857.773	728.569	129.204
Cohen_GRP78_13mers	EVVATNGDTHLGG	589.33	0.151647	694.025	0.0207557	717.204	588.965	128.239
Cohen_GRP78_13mers	VTHAVVTVPAYFN	837.86	0.0119113	1051.2	0.0389604	1019.76	892.104	127.658
Cohen_GRP78_13mers	SGMKLSLVAAMLL	667.475	0.356365	810.105	0.00616587	812.377	687.494	124.883
Cohen_GRP78_13mers	QPIISKLYGSAGP	675.505	0.227763	824.69	0.143702	822.114	699.884	122.23
Cohen_GRP78_13mers	IDLGTTYSCVGVF	1353.59	0.0122563	1797.72	0.0797874	1647.39	1525.62	121.768
Cohen_GRP78_13mers	GEDFSETLTRAKF	885.625	0.026789	1126.84	0.0461244	1077.82	956.263	121.552
Cohen_GRP78_13mers	GTFDVSLLTIDNG	672.755	0.0193756	823.105	0.0238548	818.828	698.527	120.301
Cohen_GRP78_13mers	EDTAEKDELGSGS	631.52	0.0276951	764.945	0.122316	768.564	649.135	119.429
Cohen_GRP78_13mers	IDEIVLVGGSTRI	1160.96	0.115727	1526.09	0.333355	1412.99	1295.13	117.859
Cohen_GRP78_13mers	NHLLGTFDLTGIP	1060.43	0.0165075	1384.78	0.164853	1290.55	1175.21	115.339
Cohen_GRP78_13mers	AEEDKKLKERIDT	1335.29	0.119005	1780.77	0.186661	1625.12	1511.28	113.838
Cohen_GRP78_13mers	PTAAAIAYGLDKR	868.7	0.550616	1112.03	0.026555	1057.25	943.703	113.544
Cohen_GRP78_13mers	VVGIDLGTTYSCV	762.495	0.0405839	960.205	0.0440062	927.997	814.877	113.12
Cohen_GRP78_13mers	YSLKNQIGDKEKL	798.535	0.463117	1013.31	0.0825414	971.81	859.94	111.87
Cohen_GRP78_13mers	KKKELEEIVQPII	1271.41	0.300543	1692.22	0.114202	1547.35	1436.09	111.26
Cohen_GRP78_13mers	GSTRIPKIQQLVK	873.015	0.116934	1124.38	0.0245425	1062.48	954.226	108.254
Cohen_GRP78_13mers	NDAQRQATKDAGT	612.705	0.151892	751.305	0.0872682	745.683	637.593	108.09
Cohen_GRP78_13mers	VQQDIKFLPFKVV	820.025	0.303692	1050.24	0.146262	997.977	891.256	106.721
Cohen_GRP78_13mers	TGNKNKITITNDQ	701.845	0.0226759	882.795	0.0686399	854.122	749.191	104.931
Cohen_GRP78_13mers	GTVVGIDLGTTYS	768.57	0.148158	979.195	0.0619233	935.42	831.001	104.419
Cohen_GRP78_13mers	PIISKLYGSAGPP	772.1	0.0704313	987.3	0.0168946	939.68	837.875	101.805
Cohen_GRP78_13mers	IGDAAKNQLTSNP	1050.57	0.403476	1387.26	0.036089	1278.63	1177.34	101.29
Cohen_GRP78_13mers	AAMLLLLSAARAE	918.97	0.200888	1198.91	0.134205	1118.46	1017.45	101.013
Cohen_GRP78_13mers	DAQRQATKDAGTI	651.885	0.010623	817.605	0.0901352	793.391	693.859	99.532
Cohen_GRP78_13mers	IERMVNDAEKFAE	1834.78	0.0484664	2518.18	0.0335263	2233.03	2137.08	95.954
Cohen_GRP78_13mers	RNTVVPTKKSQIF	1049.12	0.311121	1392.39	0.0243214	1276.8	1181.66	95.137
Cohen_GRP78_13mers	TVPAYFNDAQRQA	575.315	0.0428374	713.08	0.0191984	700.166	605.175	94.991
Cohen_GRP78_13mers	DIKFLPFKVVEKK	1010.9	0.530112	1341.26	0.262994	1230.31	1138.3	92.011
Cohen_GRP78_13mers	MEKAVEEKIEWLE	2586.19	0.0790215	3606.52	0.0666571	3147.52	3060.67	86.853
Cohen_GRP78_13mers	LGGKLSSEDKETM	823.44	0.00180948	1079.87	0.0332262	1002.12	916.461	85.654
Cohen_GRP78_13mers	NGRVEIIANDQGN	766.155	0.102845	999	0.207798	932.5	847.805	84.695
Cohen_GRP78_13mers	VTVPAYFNDAQRQ	649.49	0.0353354	832	0.081887	790.47	706.08	84.39
Cohen_GRP78_13mers	FNGKEPSRGINPD	2330.31	0.0310602	3243.03	0.0520347	2836.08	2752.18	83.896
Cohen_GRP78_13mers	KAKKKELEEIVQP	872.23	0.0566135	1153.39	0.20679	1061.51	978.837	82.669
Cohen_GRP78_13mers	EIERMVNDAEKFA	937.85	0.0494535	1248.76	0.0149949	1141.47	1059.8	81.668
Cohen_GRP78_13mers	GKLSSEDKETMEK	778.64	0.0871905	1021.22	0.0724134	947.591	866.645	80.946
Cohen_GRP78_13mers	KKTKPYIQVDIGG	639.395	0.0566551	824.305	0.0532024	778.178	699.545	78.633
Cohen_GRP78_13mers	KNGRVEIIANDQG	657.235	0.0102627	855.06	0.186747	799.842	725.683	74.159
Cohen_GRP78_13mers	RQATKDAGTIAGL	625.15	0.0234984	813.455	0.0483555	760.896	690.379	70.517
Cohen_GRP78_13mers	RLIGRTWNDPSVQ	670.08	0.0633506	880.345	0.019498	815.542	747.07	68.472
Cohen_GRP78_13mers	EIDVNGILRVTAE	771.83	0.124704	1032.82	0.0418756	939.315	876.489	62.826
Cohen_GRP78_13mers	IEVTFEIDVNGIL	745.48	0.0602833	1002.18	0.290367	907.307	850.52	56.787
Cohen_GRP78_13mers	CVGVFKNGRVEII	733.94	0.107706	988.935	0.0339001	893.189	839.233	53.956
Cohen_GRP78_13mers	ETAEAYLGKKVTH	524.575	0.072411	692.38	0.00216644	638.462	587.608	50.854
Cohen_GRP78_13mers	YSCVGVFKNGRVE	777.665	0.0538085	1058.15	0.071223	946.496	898.045	48.451
Cohen_GRP78_13mers	KDELGSGSGSGSG	684.045	0.0591555	924.92	0.216916	832.459	784.919	47.54
Cohen_GRP78_13mers	IPKIQQLVKEFFN	955.53	0.242075	1314.42	0.0205831	1162.89	1115.47	47.416
Cohen_GRP78_13mers	GRVEIIANDQGNR	770.115	0.106237	1050.44	0.0387076	937.246	891.425	45.821
Cohen_GRP78_13mers	KRLIGRTWNDPSV	512.33	0.0113403	683.025	0.0497273	623.492	579.63	43.862
Cohen_GRP78_13mers	KEDVGTVVGIDLG	680.455	0.12654	929.955	0.0541263	828.199	789.248	38.951
Cohen_GRP78_13mers	DNRAVQKLRREVE	1848.74	0.0601083	2608.74	0.0243585	2249.95	2213.88	36.068
Cohen_GRP78_13mers	IFSTASDNQPTVT	717.87	0.102581	988.13	0.00398733	873.716	838.554	35.162
Cohen_GRP78_13mers	QQDIKFLPFKVVE	723.9	0.0264816	998.895	0.0478078	881.019	847.72	33.299
Cohen_GRP78_13mers	NQLTSNPENTVFD	3427.57	0.0871288	4878.42	0.0793454	4171.54	4140.07	31.472
Cohen_GRP78_13mers	NKITITNDQNRLT	617.345	0.0947201	854.1	0.0400187	751.282	724.835	26.447
Cohen_GRP78_13mers	FSTASDNQPTVTI	841.775	0.0644887	1176.62	0.0127952	1024.51	998.526	25.982
Cohen_GRP78_13mers	LGGEDFDQRVMEH	1790.39	0.114104	2540.19	0.0852592	2179	2155.75	23.248
Cohen_GRP78_13mers	GEKNILVFDLGGG	802.84	0.0322231	1127.01	0.08869	977.043	956.432	20.611
Cohen_GRP78_13mers	EKIEWLESHQDAD	2729.69	0.10164	3895.02	0.088816	3322.17	3305.51	16.662
Cohen_GRP78_13mers	FEVVATNGDTHLG	506.36	0.166443	707.345	0.0348133	616.311	600.253	16.058
Cohen_GRP78_13mers	MEHFIKLYKKKTG	630.015	0.132402	892.15	0.109231	766.738	757.169	9.569
Cohen_GRP78_13mers	YFNDAQRQATKDA	569.49	0.100845	806.075	0.161554	693.107	684.099	9.008
Cohen_GRP78_13mers	EKLGGKLSSEDKE	786.48	0.031037	1119.91	0.0807386	957.206	950.407	6.799
Cohen_GRP78_13mers	FDAKRLIGRTWND	2536.66	0.176382	3630.03	0.0710793	3087.28	3080.61	6.665
Cohen_GRP78_13mers	GGVMTKLIPRNTV	617.295	0.148576	877.56	0.128515	751.282	744.778	6.504
Cohen_GRP78_13mers	PKIQQLVKEFFNG	857.72	0.0307443	1222.72	0.170018	1043.86	1037.65	6.211
Cohen_GRP78_13mers	ADIEDFKAKKKEL	792.5	0.0886309	1132.3	0.270046	964.508	960.93	3.578
Cohen_GRP78_13mers	ELESYAYSLKNQI	585.025	0.165779	837.055	0.00889428	711.971	710.408	1.563
Cohen_GRP78_13mers	GNKNKITITNDQN	635.045	0.133195	909.025	0.217689	772.823	771.426	1.397
Cohen_GRP78_13mers	VPAYFNDAQRQAT	606.015	0.0651222	867.47	0.0416499	737.529	736.207	1.322
Cohen_GRP78_13mers	DLKKSDIDEIVLV	872.15	0.12671	1252.39	0.0317831	1061.51	1062.85	-1.347
Cohen_GRP78_13mers	FNDAQRQATKDAG	605.28	0.0085415	870.385	0.0309001	736.677	738.668	-1.991
Cohen_GRP78_13mers	SDNQPTVTIKVYE	1457.72	0.176485	2100.39	0.0915613	1774.09	1782.51	-8.425
Cohen_GRP78_13mers	ATNGDTHLGGEDF	3726.09	0.233702	5353.62	0.118012	4534.83	4543.35	-8.521
Cohen_GRP78_13mers	QIEVTFEIDVNGI	637.77	0.061621	927.175	0.039588	776.231	786.871	-10.64
Cohen_GRP78_13mers	LGTTYSCVGVFKN	599.625	0.0331791	872.45	0.101908	729.74	740.45	-10.71
Cohen_GRP78_13mers	LGGGTFDVSLLTI	740.935	0.0440187	1080.89	0.158573	901.708	917.309	-15.601
Cohen_GRP78_13mers	KITITNDQNRLTP	632.75	0.00777558	927.96	0.020669	770.146	787.55	-17.404
Cohen_GRP78_13mers	DAEKFAEEDKKLK	853.405	0.000392545	1244.86	0.0331443	1038.63	1056.49	-17.863
Cohen_GRP78_13mers	FEIDVNGILRVTA	507.795	0.069467	750.91	0.176293	618.015	637.254	-19.239
Cohen_GRP78_13mers	PSVQQDIKFLPFK	534.955	0.0575843	792.92	0.191747	651.119	672.897	-21.778
Cohen_GRP78_13mers	VLSGDQDTGDLVL	1027.01	0.102784	1499.46	0.207008	1249.9	1272.56	-22.651
Cohen_GRP78_13mers	TAEDKGTGNKNKI	637.57	0.0951268	942.24	0.167123	775.988	799.601	-23.613
Cohen_GRP78_13mers	FDVSLLTIDNGVF	1319.76	0.139431	1921.45	0.0838429	1606.26	1630.69	-24.431
Cohen_GRP78_13mers	TVGGVMTKLIPRN	909.935	0.15261	1335.48	0.112289	1107.39	1133.38	-25.987
Cohen_GRP78_13mers	PPPTGEEDTAEKD	2886.11	0.13083	4171.84	0.0641276	3512.51	3540.41	-27.899
Cohen_GRP78_13mers	DIGGGQTKTFAPE	1362.43	0.213489	1992.63	0.209607	1658.1	1691.03	-32.925
Cohen_GRP78_13mers	AGPPPTGEEDTAE	4209.65	0.037793	6075.76	0.0419412	5123.27	5156.25	-32.977
Cohen_GRP78_13mers	VGIDLGTTYSCVG	478.395	0.162972	726.735	0.0104096	582.234	616.716	-34.482
Cohen_GRP78_13mers	RGINPDEAVAYGA	675.485	0.114562	1009.6	0.0104794	822.114	856.8	-34.686
Cohen_GRP78_13mers	EDKKEDVGTVVGI	898.735	0.0199002	1330.16	0.061981	1093.76	1128.88	-35.121
Cohen_GRP78_13mers	TAEAYLGKKVTHA	688.455	0.0531407	1033.49	0.352563	837.935	877.083	-39.148
Cohen_GRP78_13mers	TASDNQPTVTIKV	549.94	0.23768	835.835	0.114981	669.253	709.304	-40.051
Cohen_GRP78_13mers	TKTFAPEEISAMV	1075.84	0.281535	1592.05	0.132075	1309.3	1351.14	-41.844
Cohen_GRP78_13mers	SLKNQIGDKEKLG	584.86	0.00379578	889.93	0.0753992	711.849	755.217	-43.368
Cohen_GRP78_13mers	RVEIIANDQGNRI	694.965	0.129194	1050.13	0.0428423	845.846	891.171	-45.325
Cohen_GRP78_13mers	YEGEDFSETLTRA	1081.63	0.0303198	1608.99	0.21597	1316.36	1365.48	-49.128
Cohen_GRP78_13mers	AVVTVPAYFNDAQ	854.88	0.0168562	1285.53	0.0657436	1040.45	1090.94	-50.492
Cohen_GRP78_13mers	EAYLGKKVTHAVV	486.865	0.0214947	757.91	0.0410735	592.579	643.194	-50.615
Cohen_GRP78_13mers	KKSDIDEIVLVGG	754.22	0.202421	1144.26	0.0834211	917.895	971.114	-53.219
Cohen_GRP78_13mers	PTKKSQIFSTASD	1347.97	0.244207	2000.89	0.00670702	1640.58	1698.07	-57.494
Cohen_GRP78_13mers	AVEEKIEWLESHQ	1781.18	0.168694	2625.39	0.0507467	2167.8	2228.05	-60.254
Cohen_GRP78_13mers	KEFFNGKEPSRGI	525.625	0.113113	824.92	0.0365732	639.679	700.054	-60.375
Cohen_GRP78_13mers	LVLLDVCPLTLGI	1405.29	0.00414149	2088.81	0.0345939	1710.31	1772.67	-62.354
Cohen_GRP78_13mers	ERPLTKDNHLLGT	813.965	0.132407	1246.24	0.00181746	990.674	1057.59	-66.918
Cohen_GRP78_13mers	MKLSLVAAMLLLL	564.465	0.00709521	891.305	0.175838	687.022	756.405	-69.383
Cohen_GRP78_13mers	EEKIEWLESHQDA	1421.31	0.124118	2127.41	0.0621789	1729.79	1805.42	-75.639
Cohen_GRP78_13mers	LVFDLGGGTFDVS	818.695	0.16544	1275.62	0.256106	996.394	1082.54	-86.148
Cohen_GRP78_13mers	IGDKEKLGGKLSS	631.13	0.127612	1010.62	0.0635056	768.077	857.649	-89.572
Cohen_GRP78_13mers	SGSGSGSGMKLSL	484.6	0.159121	802.66	0.196771	589.78	681.214	-91.434
Cohen_GRP78_13mers	AEAYLGKKVTHAV	625.285	0.0374789	1004.6	0.114901	761.018	852.557	-91.539
Cohen_GRP78_13mers	DQNRLTPEEIERM	2496.44	0.0244148	3688.53	0.0011102	3038.23	3130.26	-92.028
Cohen_GRP78_13mers	PRNTVVPTKKSQI	638.285	0.00776299	1025.8	0.0262917	776.84	870.549	-93.709
Cohen_GRP78_13mers	VPTKKSQIFSTAS	873.165	0.131344	1367.51	0.0252649	1062.72	1160.53	-97.81
Cohen_GRP78_13mers	RNELESYAYSLKN	455.185	0.0524512	771.06	0.128122	553.999	654.397	-100.398
Cohen_GRP78_13mers	KSDIDEIVLVGGS	790.575	0.106473	1255.21	0.15667	962.195	1065.23	-103.035
Cohen_GRP78_13mers	VTFEIDVNGILRV	526.38	0.0648011	877.215	0.167638	640.652	744.439	-103.787
Cohen_GRP78_13mers	EKNILVFDLGGGT	540.73	0.102491	898.41	0.207734	658.056	762.43	-104.374
Cohen_GRP78_13mers	KNQIGDKEKLGGK	631.825	0.114058	1032.28	0.157704	768.929	876.065	-107.136
Cohen_GRP78_13mers	LKNQIGDKEKLGG	500.295	0.120359	845.825	0.0188396	608.887	717.791	-108.904
Cohen_GRP78_13mers	VQPIISKLYGSAG	499.375	0.00415519	844.925	0.0564488	607.792	717.027	-109.235
Cohen_GRP78_13mers	AVAYGAAVQAGVL	484.585	0.0479689	824.985	0.0825288	589.78	700.139	-110.359
Cohen_GRP78_13mers	KKVTHAVVTVPAY	765.85	0.137024	1228.9	0.086614	932.135	1042.91	-110.775
Cohen_GRP78_13mers	ARIEIESFYEGED	5838.94	0.00449739	8505.51	0.0905136	7106.2	7218.22	-112.019
Cohen_GRP78_13mers	DKGTGNKNKITIT	763.79	0.0324958	1227.61	0.0698919	929.579	1041.81	-112.228
Cohen_GRP78_13mers	LLSAARAEEEDKK	528.265	0.15762	891.525	0.072118	642.965	756.574	-113.609
Cohen_GRP78_13mers	LRREVEKAKRALS	537.535	0.0588148	908.42	0.0809097	654.161	770.917	-116.756
Cohen_GRP78_13mers	TPEGERLIGDAAK	510.495	0.169669	871.28	0.127755	621.301	739.432	-118.131
Cohen_GRP78_13mers	EDFKAKKKELEEI	1631.82	0.175948	2479.82	0.0184549	1985.97	2104.49	-118.516
Cohen_GRP78_13mers	RKDNRAVQKLRRE	732.79	0.124551	1190.81	0.0713044	891.85	1010.58	-118.726
Cohen_GRP78_13mers	VMTKLIPRNTVVP	674.26	0.223831	1109.78	0.0201976	820.653	941.836	-121.183
Cohen_GRP78_13mers	STASDNQPTVTIK	450.1	0.0652744	791.43	0.323794	547.792	671.624	-123.832
Cohen_GRP78_13mers	PQIEVTFEIDVNG	704.775	0.300032	1157.43	0.196655	857.773	982.231	-124.458
Cohen_GRP78_13mers	EVTFEIDVNGILR	668.76	0.0608439	1106.57	0.0529883	813.959	939.12	-125.161
Cohen_GRP78_13mers	GGTFDVSLLTIDN	854.115	0.0485005	1374.93	0.130323	1039.48	1166.81	-127.335
Cohen_GRP78_13mers	FSETLTRAKFEEL	1682.88	0.224157	2564.38	0.127877	2048.16	2176.29	-128.122
Cohen_GRP78_13mers	DAAKNQLTSNPEN	1332.11	0.0692736	2063.46	0.1557	1621.22	1751.2	-129.971
Cohen_GRP78_13mers	RIPKIQQLVKEFF	1749.66	0.131765	2665.04	0.0675412	2129.46	2261.66	-132.198
Cohen_GRP78_13mers	KETAEAYLGKKVT	533.255	0.116877	920.78	0.035155	649.05	781.44	-132.39
Cohen_GRP78_13mers	QKLRREVEKAKRA	593.74	0.0523461	1010.23	0.0060729	722.559	857.31	-134.751
Cohen_GRP78_13mers	VVPTKKSQIFSTA	676.625	0.00841677	1134.27	0.0240154	823.452	962.628	-139.176
Cohen_GRP78_13mers	DNHLLGTFDLTGI	1034.11	0.0629527	1648.88	0.0226488	1258.55	1399.34	-140.798
Cohen_GRP78_13mers	KLSLVAAMLLLLS	448.29	0.0842981	810.57	0.0575151	545.601	687.918	-142.317
Cohen_GRP78_13mers	GKKVTHAVVTVPA	1084.14	0.00668275	1722.95	0.0994599	1319.4	1462.23	-142.832
Cohen_GRP78_13mers	TKKSQIFSTASDN	847.155	0.0165554	1385.88	0.0326652	1031.08	1176.15	-145.069
Cohen_GRP78_13mers	NGILRVTAEDKGT	593.83	0.177105	1022.91	0.183197	722.681	868.088	-145.407
Cohen_GRP78_13mers	NRLTPEEIERMVN	1412.81	0.034934	2197.66	0.0594268	1719.44	1865.09	-145.644
Cohen_GRP78_13mers	DLGGGTFDVSLLT	499.375	0.0531364	888.66	0.0600567	607.792	754.198	-146.406
Cohen_GRP78_13mers	EEEDKKEDVGTVV	660.015	0.106823	1119.64	0.000482298	803.249	950.152	-146.903
Cohen_GRP78_13mers	KVLEDSDLKKSDI	1054.45	0.021779	1685.68	0.00739466	1283.37	1430.58	-147.201
Cohen_GRP78_13mers	KIQQLVKEFFNGK	669.555	0.149032	1135.44	0.0436219	814.933	963.561	-148.628
Cohen_GRP78_13mers	IPRNTVVPTKKSQ	546.53	0.137943	962.39	0.12336	665.115	816.744	-151.629
Cohen_GRP78_13mers	FTPEGERLIGDAA	830.83	0.102199	1373.34	0.201593	1011.12	1165.46	-154.335
Cohen_GRP78_13mers	DKKEDVGTVVGID	1363.46	0.0779781	2140.74	0.0209157	1659.44	1816.71	-157.272
Cohen_GRP78_13mers	TKLIPRNTVVPTK	497.355	0.011913	900.04	0.145205	605.358	763.788	-158.43
Cohen_GRP78_13mers	LSLVAAMLLLLSA	421.605	0.0484221	793.25	0.171484	513.106	673.237	-160.131
Cohen_GRP78_13mers	KEKLGGKLSSEDK	991.595	0.0991584	1612.83	0.079624	1206.82	1368.71	-161.887
Cohen_GRP78_13mers	IAGLNVMRIINEP	560.75	0.0735087	995.3	0.0609866	682.519	844.665	-162.146
Cohen_GRP78_13mers	DVRKDNRAVQKLR	662.37	0.190739	1142.32	0.0130918	806.17	969.417	-163.247
Cohen_GRP78_13mers	TIKVYEGERPLTK	1039.63	0.0541731	1683.66	0.0690903	1265.24	1428.88	-163.638
Cohen_GRP78_13mers	QVDIGGGQTKTFA	556.83	0.173823	994.115	0.00518552	677.65	843.646	-165.996
Cohen_GRP78_13mers	AEDKGTGNKNKIT	945.3	0.0247435	1551.76	0.415399	1150.47	1316.94	-166.468
Cohen_GRP78_13mers	NDAEKFAEEDKKL	673.2	0.143033	1164.65	0.121431	819.314	988.427	-169.113
Cohen_GRP78_13mers	FAEEDKKLKERID	2621.51	0.0183005	3965.32	0.0431957	3190.48	3365.16	-174.683
Cohen_GRP78_13mers	TGDLVLLDVCPLT	946.2	0.00993447	1566.99	0.0544326	1151.57	1329.84	-178.272
Cohen_GRP78_13mers	EGEKNILVFDLGG	691.07	0.101393	1201.49	0.0579325	841.099	1019.66	-178.558
Cohen_GRP78_13mers	VAYGAAVQAGVLS	624.8	0.144062	1109.79	0.0803666	760.409	941.836	-181.427
Cohen_GRP78_13mers	TRNELESYAYSLK	383.62	0.00385798	764.845	0.0404592	466.858	649.05	-182.192
Cohen_GRP78_13mers	VNDAEKFAEEDKK	588.28	0.0805569	1062.17	0.119265	715.987	901.44	-185.453
Cohen_GRP78_13mers	EEISAMVLTKMKE	554.77	0.159435	1015.27	0.0762162	675.216	861.638	-186.422
Cohen_GRP78_13mers	GSGSGSGSGMKLS	508.67	0.15051	951.465	0.104276	619.111	807.494	-188.383
Cohen_GRP78_13mers	SGSGMKLSLVAAM	535.83	0.157065	996.4	0.00355279	652.093	845.598	-193.505
Cohen_GRP78_13mers	LPFKVVEKKTKPY	629.165	0.0468796	1130.55	0.0327805	765.765	959.487	-193.722
Cohen_GRP78_13mers	GSGMKLSLVAAML	498.775	0.151481	943.6	0.0593896	607.062	800.789	-193.727
Cohen_GRP78_13mers	RAEEEDKKEDVGT	563.055	0.130778	1037.13	0.0266648	685.318	880.138	-194.82
Cohen_GRP78_13mers	FAPEEISAMVLTK	469.795	0.148905	912.635	0.0143376	571.768	774.481	-202.713
Cohen_GRP78_13mers	DFSETLTRAKFEE	1871.31	0.11734	2923.37	0.0913637	2277.46	2480.95	-203.497
Cohen_GRP78_13mers	GSGSGSGMKLSLV	431.815	0.0492225	862.33	0.210256	525.52	731.794	-206.274
Cohen_GRP78_13mers	VFDLGGGTFDVSL	805.425	0.098538	1398.22	0.213254	980.208	1186.59	-206.379
Cohen_GRP78_13mers	TVTIKVYEGERPL	1848.14	0.11798	2895.23	0.0426442	2249.22	2457.02	-207.801
Cohen_GRP78_13mers	QLTSNPENTVFDA	918.69	0.156222	1564.02	0.00360291	1118.1	1327.29	-209.195
Cohen_GRP78_13mers	PEGERLIGDAAKN	534.33	0.253327	1014.61	0.110535	650.267	861.044	-210.777
Cohen_GRP78_13mers	EFFNGKEPSRGIN	639.11	0.0965561	1168.75	0.18898	777.813	991.906	-214.093
Cohen_GRP78_13mers	AVQAGVLSGDQDT	661.845	0.251078	1205.44	0.0713432	805.44	1022.97	-217.527
Cohen_GRP78_13mers	GDLVLLDVCPLTL	1127.77	0.0150829	1874.94	0.0217714	1372.58	1591.14	-218.557
Cohen_GRP78_13mers	NELESYAYSLKNQ	508.26	0.0993783	986.565	0.00961417	618.624	837.281	-218.657
Cohen_GRP78_13mers	TFEIDVNGILRVT	483.2	0.0736755	952.7	0.198887	588.076	808.512	-220.436
Cohen_GRP78_13mers	IVQPIISKLYGSA	491.47	0.133721	965.18	0.123366	598.177	819.12	-220.943
Cohen_GRP78_13mers	AKNQLTSNPENTV	512.735	0.0708456	1000.89	0.0329155	623.979	849.417	-225.438
Cohen_GRP78_13mers	GDQDTGDLVLLDV	1767.7	0.148665	2800.88	0.0797107	2151.37	2376.99	-225.623
Cohen_GRP78_13mers	ERLIGDAAKNQLT	490.935	0.21564	972.15	0.0471429	597.447	825.061	-227.614
Cohen_GRP78_13mers	KDNHLLGTFDLTG	747.185	0.0426066	1340.32	0.160715	909.376	1137.45	-228.074
Cohen_GRP78_13mers	VKEFFNGKEPSRG	593.835	0.0747093	1120.6	0.0412993	722.681	951.001	-228.32
Cohen_GRP78_13mers	QTKTFAPEEISAM	1326.03	0.202826	2172.99	0.107341	1613.8	1844.12	-230.323
Cohen_GRP78_13mers	GSGSGMKLSLVAA	488.745	0.0024655	974.61	0.142344	594.77	827.098	-232.328
Cohen_GRP78_13mers	SNPENTVFDAKRL	496.535	0.0892888	989.155	0.0538591	604.263	839.488	-235.225
Cohen_GRP78_13mers	RAVQKLRREVEKA	527.03	0.176404	1033.93	0.104141	641.383	877.423	-236.04
Cohen_GRP78_13mers	PENTVFDAKRLIG	528.175	0.111601	1041.74	0.0522971	642.843	884.042	-241.199
Cohen_GRP78_13mers	SEDKETMEKAVEE	1549.43	0.0961192	2506.81	0.157264	1885.69	2127.4	-241.715
Cohen_GRP78_13mers	KAVEEKIEWLESH	2178.17	0.206651	3408.71	0.0129609	2650.97	2892.8	-241.838
Cohen_GRP78_13mers	DKETMEKAVEEKI	828.965	0.14889	1474.24	0.219777	1008.93	1251.09	-242.155
Cohen_GRP78_13mers	KTFAPEEISAMVL	604.02	0.0540048	1151.62	0.0609009	735.095	977.309	-242.214
Cohen_GRP78_13mers	EISAMVLTKMKET	711.515	0.0751565	1311.82	0.0328591	865.927	1113.26	-247.336
Cohen_GRP78_13mers	LVKEFFNGKEPSR	540.24	0.00394269	1068.76	0.0947215	657.448	907.041	-249.593
Cohen_GRP78_13mers	ANDQGNRITPSYV	741.205	0.0334928	1359.27	0.191669	902.073	1153.57	-251.501
Cohen_GRP78_13mers	EKFAEEDKKLKER	820.875	0.0686767	1475.88	0.108166	999.072	1252.53	-253.455
Cohen_GRP78_13mers	ASDNQPTVTIKVY	580.735	0.0732778	1139.33	0.111495	706.738	966.871	-260.133
Cohen_GRP78_13mers	EELNMDLFRSTMK	507.18	0.0994716	1035.15	0.00495095	617.285	878.526	-261.241
Cohen_GRP78_13mers	KNKITITNDQNRL	638.465	0.122552	1227.78	0.116231	777.083	1041.98	-264.894
Cohen_GRP78_13mers	KELEEIVQPIISK	585.72	0.161715	1157.77	0.297322	712.823	982.571	-269.748
Cohen_GRP78_13mers	DADIEDFKAKKKE	950.035	0.0117417	1685.59	0.0784149	1156.19	1430.49	-274.298
Cohen_GRP78_13mers	LTKMKETAEAYLG	582.505	0.133638	1163.88	0.00286543	708.929	987.748	-278.819
Cohen_GRP78_13mers	TWNDPSVQQDIKF	879.57	0.0936139	1590.07	0.028719	1070.51	1349.44	-278.932
Cohen_GRP78_13mers	LKKSDIDEIVLVG	546.56	0.075966	1113.62	0.097461	665.237	945.06	-279.823
Cohen_GRP78_13mers	TKDNHLLGTFDLT	1036.3	0.0519007	1816.09	0.156829	1261.22	1541.24	-280.016
Cohen_GRP78_13mers	VTIKVYEGERPLT	1497.3	0.0907002	2477.73	0.108569	1822.28	2102.71	-280.427
Cohen_GRP78_13mers	STMKPVQKVLEDS	925.285	0.0927228	1658.28	0.0798028	1126.13	1407.32	-281.191
Cohen_GRP78_13mers	YAYSLKNQIGDKE	776.625	0.0833543	1445.09	0.0428314	945.157	1226.39	-281.232
Cohen_GRP78_13mers	YEGERPLTKDNHL	915.675	0.237841	1645.04	0.155796	1114.45	1396.04	-281.587
Cohen_GRP78_13mers	GVMTKLIPRNTVV	496.8	0.0243156	1044.66	0.0632404	604.628	886.588	-281.96
Cohen_GRP78_13mers	TFAPEEISAMVLT	869.935	0.122923	1584.19	0.0359742	1058.71	1344.44	-285.73
Cohen_GRP78_13mers	KLRREVEKAKRAL	568.56	0.0637048	1155.33	0.13339	692.012	980.449	-288.437
Cohen_GRP78_13mers	DQRVMEHFIKLYK	615.67	0.0917212	1223.9	0.015328	749.334	1038.67	-289.333
Cohen_GRP78_13mers	IAYGLDKREGEKN	501.665	0.0397975	1060.84	0.0657925	610.591	900.252	-289.661
Cohen_GRP78_13mers	EIVQPIISKLYGS	517.525	0.0177286	1084.14	0.0627084	629.821	920.025	-290.204
Cohen_GRP78_13mers	SAMVLTKMKETAE	590.59	0.273303	1190.24	0.14531	718.787	1010.07	-291.28
Cohen_GRP78_13mers	GMKLSLVAAMLLL	562.14	0.125876	1149.35	0.303284	684.101	975.442	-291.341
Cohen_GRP78_13mers	TKMKETAEAYLGK	477.07	0.0238959	1029.01	0.068964	580.652	873.264	-292.612
Cohen_GRP78_13mers	AVQKLRREVEKAK	629.54	0.0968961	1248.35	0.109745	766.13	1059.46	-293.329
Cohen_GRP78_13mers	TVVPTKKSQIFST	599.66	0.0825468	1206.4	0.00621684	729.862	1023.82	-293.953
Cohen_GRP78_13mers	AAKNQLTSNPENT	567.09	0.0654393	1159.78	0.0536567	690.186	984.268	-294.082
Cohen_GRP78_13mers	IEDFKAKKKELEE	2332.24	0.271264	3699.44	0.0502062	2838.39	3139.51	-301.117
Cohen_GRP78_13mers	EAVAYGAAVQAGV	458.395	0.16705	1012.98	0.00138206	557.893	859.686	-301.793
Cohen_GRP78_13mers	SETLTRAKFEELN	951.825	0.0905996	1721.69	0.178803	1158.38	1461.13	-302.743
Cohen_GRP78_13mers	NQIGDKEKLGGKL	748.785	0.0172346	1435.15	0.221603	911.323	1217.99	-306.664
Cohen_GRP78_13mers	AYFNDAQRQATKD	758.46	0.0681381	1452.51	0.17573	923.128	1232.67	-309.541
Cohen_GRP78_13mers	FEELNMDLFRSTM	785.07	0.0859159	1492.62	0.0561161	955.502	1266.7	-311.198
Cohen_GRP78_13mers	QQLVKEFFNGKEP	846.595	0.119201	1581.72	0.108929	1030.35	1342.32	-311.965
Cohen_GRP78_13mers	QIGDKEKLGGKLS	578.31	0.00786775	1198.61	0.030502	703.817	1017.2	-313.379
Cohen_GRP78_13mers	FRSTMKPVQKVLE	1066.68	0.0752103	1904.23	0.153836	1298.22	1616.01	-317.785
Cohen_GRP78_13mers	NTVVPTKKSQIFS	660.31	0.067544	1324.24	0.0295227	803.615	1123.79	-320.172
Cohen_GRP78_13mers	GERPLTKDNHLLG	668.655	0.0589317	1336.84	0.0708911	813.838	1134.48	-320.642
Cohen_GRP78_13mers	KVYEGERPLTKDN	805.085	0.128216	1536.54	0.139671	979.843	1303.96	-324.113
Cohen_GRP78_13mers	LRVTAEDKGTGNK	594.355	0.0108437	1240.72	0.143009	723.411	1052.92	-329.513
Cohen_GRP78_13mers	PVQKVLEDSDLKK	631.645	0.176832	1294.49	0.152017	768.685	1098.58	-329.897
Cohen_GRP78_13mers	MTKLIPRNTVVPT	553.89	0.0473199	1185.16	0.0276334	674.121	1005.82	-331.703
Cohen_GRP78_13mers	SLVAAMLLLLSAA	422.59	0.0909392	1004.86	0.127725	514.323	852.812	-338.489
Cohen_GRP78_13mers	MDLFRSTMKPVQK	578.255	0.255882	1229.12	0.321176	703.817	1043.08	-339.263
Cohen_GRP78_13mers	AKKKELEEIVQPI	1146.96	0.160886	2045.64	0.209135	1395.95	1736.01	-340.055
Cohen_GRP78_13mers	SGSGSGMKLSLVA	507.795	0.152985	1131.65	0.184372	618.015	960.421	-342.406
Cohen_GRP78_13mers	ISAMVLTKMKETA	656	0.0902439	1348.19	0.118003	798.381	1144.15	-345.773
Cohen_GRP78_13mers	EGERLIGDAAKNQ	532.15	0.100366	1172.25	0.00868415	647.711	994.876	-347.165
Cohen_GRP78_13mers	EEDKKEDVGTVVG	551.98	0.0569586	1202.07	0.0971952	671.809	1020.17	-348.357
Cohen_GRP78_13mers	NKNKITITNDQNR	489.905	0.0204632	1114.36	0.0136716	596.23	945.739	-349.509
Cohen_GRP78_13mers	GVLSGDQDTGDLV	668.115	0.0761321	1371.73	0.10373	813.107	1164.1	-350.991
Cohen_GRP78_13mers	APEEISAMVLTKM	493.715	0.0187254	1122.56	0.0933937	600.855	952.698	-351.843
Cohen_GRP78_13mers	TGKDVRKDNRAVQ	642.97	0.0288505	1341.41	0.147934	782.56	1138.38	-355.824
Cohen_GRP78_13mers	LTSNPENTVFDAK	596.94	0.0677958	1276.59	0.137903	726.454	1083.39	-356.937
Cohen_GRP78_13mers	AFTPEGERLIGDA	635.67	0.121808	1337.67	0.0170969	773.675	1135.24	-361.569
Cohen_GRP78_13mers	AAAIAYGLDKREG	538.8	0.0343727	1204.9	0.0264627	655.744	1022.54	-366.798
Cohen_GRP78_13mers	DIDEIVLVGGSTR	942.885	0.0264136	1790.7	0.221954	1147.55	1519.68	-372.132
Cohen_GRP78_13mers	MVLTKMKETAEAY	597.055	0.0319317	1296.87	0.096313	726.697	1100.62	-373.922
Cohen_GRP78_13mers	GQTKTFAPEEISA	1391.01	0.0141013	2436.68	0.048646	1692.91	2067.91	-375.005
Cohen_GRP78_13mers	VAAMLLLLSAARA	446.415	0.0113907	1083.53	0.0629744	543.289	919.516	-376.227
Cohen_GRP78_13mers	DTRNELESYAYSL	1573.9	0.0655726	2702.19	0.00807123	1915.51	2293.23	-377.724
Cohen_GRP78_13mers	DFDQRVMEHFIKL	622.225	0.25408	1340.85	0.181184	757.245	1137.96	-380.714
Cohen_GRP78_13mers	KKKTGKDVRKDNR	603.62	0.291889	1314.43	0.0916975	734.608	1115.47	-380.862
Cohen_GRP78_13mers	EEDTAEKDELGSG	849.015	0.00309182	1668.58	0.216919	1033.27	1416.06	-382.792
Cohen_GRP78_13mers	QLVKEFFNGKEPS	796.835	0.204001	1596.6	0.120638	969.741	1354.96	-385.219
Cohen_GRP78_13mers	ARAEEEDKKEDVG	636.455	0.0895036	1375.4	0.160589	774.649	1167.24	-392.589
Cohen_GRP78_13mers	TGEEDTAEKDELG	687.93	0.0118762	1449.22	0.146414	837.205	1229.87	-392.663
Cohen_GRP78_13mers	ELNMDLFRSTMKP	703.55	0.0412622	1472.08	0.0381093	856.313	1249.3	-392.989
Cohen_GRP78_13mers	RLIGDAAKNQLTS	555.78	0.0284465	1273.3	0.201673	676.433	1080.59	-404.157
Cohen_GRP78_13mers	LTKDNHLLGTFDL	2356.98	0.056655	3857.93	0.0233661	2868.57	3274.02	-405.446
Cohen_GRP78_13mers	GERLIGDAAKNQL	608.925	0.190048	1354.77	0.200617	741.059	1149.76	-408.697
Cohen_GRP78_13mers	IKLYKKKTGKDVR	591.34	0.0666622	1330.68	0.0777532	719.638	1129.3	-409.665
Cohen_GRP78_13mers	EEIVQPIISKLYG	548.095	0.024275	1274.16	0.0182316	667.062	1081.35	-414.292
Cohen_GRP78_13mers	EKAVEEKIEWLES	1596.49	0.142816	2787.6	0.0154721	1943.01	2365.71	-422.694
Cohen_GRP78_13mers	GLNVMRIINEPTA	499.47	0.0369191	1215.89	0.00544866	607.914	1031.88	-423.964
Cohen_GRP78_13mers	LIGDAAKNQLTSN	518.97	0.0306376	1249.52	0.108754	631.646	1060.39	-428.746
Cohen_GRP78_13mers	AYLGKKVTHAVVT	653.19	0.139821	1443.44	0.440877	794.974	1224.95	-429.972
Cohen_GRP78_13mers	KFEELNMDLFRST	420.175	0.0120783	1111.38	0.199109	511.402	943.193	-431.791
Cohen_GRP78_13mers	RVTAEDKGTGNKN	572.875	0.0315514	1330.61	0.243415	697.245	1129.22	-431.973
Cohen_GRP78_13mers	GLDKREGEKNILV	509.72	0.108923	1240.3	0.103012	620.328	1052.59	-432.257
Cohen_GRP78_13mers	GKEPSRGINPDEA	2638.76	0.0263135	4295.76	0.0100646	3211.54	3645.64	-434.108
Cohen_GRP78_13mers	DNQPTVTIKVYEG	748.26	0.265603	1585.83	0.0101493	910.714	1345.8	-435.081
Cohen_GRP78_13mers	VLTKMKETAEAYL	622.145	0.00846266	1406.59	0.110324	757.123	1193.72	-436.593
Cohen_GRP78_13mers	YIQVDIGGGQTKT	404.805	0.0428231	1103.09	0.0398698	492.66	936.149	-443.489
Cohen_GRP78_13mers	KMKETAEAYLGKK	513	0.159181	1261.4	0.181976	624.344	1070.49	-446.147
Cohen_GRP78_13mers	DLVLLDVCPLTLG	750.345	0.0968821	1602.8	0.0123222	913.149	1360.22	-447.073
Cohen_GRP78_13mers	VQKVLEDSDLKKS	518.06	0.0570011	1270.57	0.295702	630.551	1078.3	-447.748
Cohen_GRP78_13mers	VDIGGGQTKTFAP	465.395	0.0322844	1195.12	0.231346	566.413	1014.23	-447.813
Cohen_GRP78_13mers	KDVRKDNRAVQKL	568.64	0.105761	1344.82	0.17045	692.012	1141.27	-449.257
Cohen_GRP78_13mers	TAAAIAYGLDKRE	601.585	0.101224	1397.96	0.257082	732.174	1186.42	-454.243
Cohen_GRP78_13mers	TSNPENTVFDAKR	538.115	0.0740641	1311.66	0.207752	654.892	1113.18	-458.287
Cohen_GRP78_13mers	MRIINEPTAAAIA	671.13	0.0886415	1502.81	0.159588	816.759	1275.36	-458.597
Cohen_GRP78_13mers	DPSVQQDIKFLPF	1257.2	0.0110922	2347.3	0.0201956	1530.07	1992.04	-461.976
Cohen_GRP78_13mers	REGEKNILVFDLG	629.52	0.261946	1451.92	0.096193	766.13	1232.16	-466.03
Cohen_GRP78_13mers	SAGPPPTGEEDTA	3329.3	0.115738	5324.98	0.0358189	4051.91	4519.08	-467.172
Cohen_GRP78_13mers	KPVQKVLEDSDLK	564.54	0.179048	1360.1	0.240369	687.022	1154.25	-467.231
Cohen_GRP78_13mers	QNRLTPEEIERMV	1534.01	0.0476498	2758.87	0.0444312	1866.95	2341.35	-474.404
Cohen_GRP78_13mers	ETMEKAVEEKIEW	4494.3	0.0318771	7011.81	0.114058	5469.76	5950.59	-480.823
Cohen_GRP78_13mers	NRAVQKLRREVEK	617.62	0.163061	1455.34	0.0199232	751.647	1235.05	-483.398
Cohen_GRP78_13mers	AYSLKNQIGDKEK	491.14	0.00307448	1278.95	0.0573241	597.691	1085.43	-487.737
Cohen_GRP78_13mers	DAKRLIGRTWNDP	1220.63	0.178346	2326.33	0.136735	1485.53	1974.22	-488.697
Cohen_GRP78_13mers	LNVMRIINEPTAA	416.4	0.141979	1180.16	0.0678592	506.777	1001.58	-494.804
Cohen_GRP78_13mers	EDKGTGNKNKITI	761.53	0.0208659	1682.07	0.380803	926.779	1427.52	-500.741
Cohen_GRP78_13mers	TMKPVQKVLEDSD	2412.97	0.0274599	4050.78	0.0299584	2936.73	3437.72	-500.996
Cohen_GRP78_13mers	KTGKDVRKDNRAV	522.645	0.0859379	1339.95	0.140169	636.027	1137.19	-501.168
Cohen_GRP78_13mers	MLLLLSAARAEEE	3895.34	0.00166738	6176.78	0.0598419	4740.75	5241.96	-501.208
Cohen_GRP78_13mers	VFDAKRLIGRTWN	943.355	0.00652459	1944.19	0.00369305	1148.16	1649.95	-501.792
Cohen_GRP78_13mers	MKETAEAYLGKKV	504.475	0.0054413	1317.18	0.0349611	613.999	1117.85	-503.847
Cohen_GRP78_13mers	NVMRIINEPTAAA	477.96	0.0693573	1279.26	0.229625	581.747	1085.68	-503.935
Cohen_GRP78_13mers	VGTVVGIDLGTTY	803.265	0.0234481	1746.11	0.00182119	977.652	1481.83	-504.182
Cohen_GRP78_13mers	LSAARAEEEDKKE	1078.39	0.0227607	2168.17	0.0444476	1312.46	1840.05	-527.589
Cohen_GRP78_13mers	RPLTKDNHLLGTF	1370.41	0.0295313	2587.81	0.0276818	1667.84	2196.14	-528.307
Cohen_GRP78_13mers	VQKLRREVEKAKR	515.8	0.0799922	1366.89	0.00469679	627.752	1160.02	-532.272
Cohen_GRP78_13mers	NMDLFRSTMKPVQ	552.85	0.223243	1421.28	0.0107403	672.904	1206.19	-533.287
Cohen_GRP78_13mers	TKPYIQVDIGGGQ	434.75	0.0345716	1255.62	0.050099	529.171	1065.57	-536.398
Cohen_GRP78_13mers	YGLDKREGEKNIL	571.725	0.0615068	1454.97	0.0417534	695.784	1234.79	-539.007
Cohen_GRP78_13mers	LVAAMLLLLSAAR	440.635	0.00604809	1269.3	0.0633735	536.23	1077.2	-540.966
Cohen_GRP78_13mers	KNQLTSNPENTVF	857.73	0.0604386	1874.4	0.117283	1043.86	1590.72	-546.857
Cohen_GRP78_13mers	EGERPLTKDNHLL	814.08	0.064576	1814.35	0.0314383	990.796	1539.8	-549.001
Cohen_GRP78_13mers	EEIERMVNDAEKF	1405.4	0.0230076	2662.84	0.05266	1710.43	2259.79	-549.359
Cohen_GRP78_13mers	ENTVFDAKRLIGR	524.7	0.174099	1401.24	0.0285853	638.583	1189.13	-550.55
Cohen_GRP78_13mers	KKTGKDVRKDNRA	563.75	0.015255	1472.78	0.15905	686.17	1249.9	-563.727
Cohen_GRP78_13mers	INPDEAVAYGAAV	828.16	0.273788	1865.29	0.0233825	1007.96	1582.99	-575.037
Cohen_GRP78_13mers	LFRSTMKPVQKVL	739.75	0.0854613	1739.64	0.0804017	900.37	1476.32	-575.947
Cohen_GRP78_13mers	AEEEDKKEDVGTV	631.605	0.0409987	1591.55	0.187197	768.685	1350.72	-582.032
Cohen_GRP78_13mers	TIAGLNVMRIINE	1984.12	0.156346	3538.95	0.124407	2414.74	3003.38	-588.646
Cohen_GRP78_13mers	PDEAVAYGAAVQA	456.005	0.129549	1349.93	0.216577	554.972	1145.6	-590.625
Cohen_GRP78_13mers	DVNGILRVTAEDK	618.41	0.0712472	1592.26	0.0441858	752.62	1351.31	-598.691
Cohen_GRP78_13mers	YLGKKVTHAVVTV	699.55	0.0183404	1719.27	0.494518	851.444	1459.09	-607.646
Cohen_GRP78_13mers	TMEKAVEEKIEWL	1511.63	0.0913716	2889.12	0.12415	1839.68	2451.84	-612.159
Cohen_GRP78_13mers	WNDPSVQQDIKFL	766.83	0.00127799	1823.46	0.107461	933.23	1547.52	-614.289
Cohen_GRP78_13mers	PSYVAFTPEGERL	725.945	0.260013	1767.7	0.0215704	883.453	1500.16	-616.711
Cohen_GRP78_13mers	FYEGEDFSETLTR	1236.81	0.056007	2503.3	0.334331	1505.24	2124.43	-619.193
Cohen_GRP78_13mers	SSQHQARIEIESF	2385.22	0.157568	4156.33	0.0582365	2902.89	3527.26	-624.363
Cohen_GRP78_13mers	IQVDIGGGQTKTF	401.88	0.0910222	1315.09	0.0428984	489.13	1116.06	-626.934
Cohen_GRP78_13mers	IEIESFYEGEDFS	3863.01	0.0844149	6279.51	0.0961954	4701.44	5329.12	-627.676
Cohen_GRP78_13mers	QARIEIESFYEGE	4395.76	0.078942	7049.07	0.0605328	5349.89	5982.24	-632.357
Cohen_GRP78_13mers	YKKKTGKDVRKDN	599.24	0.109389	1612.32	0.128715	729.253	1368.28	-639.031
Cohen_GRP78_13mers	KLYKKKTGKDVRK	572.81	0.0178244	1574.86	0.0893257	697.123	1336.54	-639.421
Cohen_GRP78_13mers	SYVAFTPEGERLI	855.305	0.012668	2001.43	0.00172626	1040.94	1698.49	-657.557
Cohen_GRP78_13mers	DEAVAYGAAVQAG	578.765	0.126398	1612.28	0.215484	704.425	1368.28	-663.859
Cohen_GRP78_13mers	LSGDQDTGDLVLL	949.32	0.0128513	2154.8	0.144946	1155.34	1828.68	-673.338
Cohen_GRP78_13mers	LDKREGEKNILVF	817.995	0.0267544	1966.59	0.0954574	995.542	1668.96	-673.42
Cohen_GRP78_13mers	LYKKKTGKDVRKD	706.545	0.0144294	1825.33	0.210976	859.842	1549.05	-689.205
Cohen_GRP78_13mers	KTKPYIQVDIGGG	1003.07	0.196732	2250.86	0.679305	1220.82	1910.23	-689.417
Cohen_GRP78_13mers	PPTGEEDTAEKDE	2564.21	0.00270259	4501.69	0.0373093	3120.75	3820.38	-699.637
Cohen_GRP78_13mers	HFIKLYKKKTGKD	539.93	0.267572	1604.33	0.109276	657.082	1361.49	-704.413
Cohen_GRP78_13mers	KREGEKNILVFDL	1065.35	0.0536117	2359.99	0.028051	1296.52	2002.82	-706.304
Cohen_GRP78_13mers	IGGGQTKTFAPEE	2168.66	0.0628868	3945.82	0.100842	2639.41	3348.62	-709.211
Cohen_GRP78_13mers	LEEIVQPIISKLY	698.04	0.0782906	1844.3	0.31086	849.497	1565.17	-715.674
Cohen_GRP78_13mers	ERIDTRNELESYA	1885.73	0.0172188	3551.37	0.0720961	2294.98	3013.91	-718.926
Cohen_GRP78_13mers	VMEHFIKLYKKKT	707.425	0.000318055	1862.39	0.336412	860.937	1580.53	-719.595
Cohen_GRP78_13mers	VMRIINEPTAAAI	979.72	0.118483	2253.43	0.0165637	1192.34	1912.36	-720.016
Cohen_GRP78_13mers	GNRITPSYVAFTP	482.365	0.0695842	1544.8	0.153408	587.102	1311	-723.898
Cohen_GRP78_13mers	ELEEIVQPIISKL	575.705	0.162297	1680.16	0.0650978	700.653	1425.91	-725.254
Cohen_GRP78_13mers	PEEISAMVLTKMK	417.46	0.0285536	1459.39	0.0860839	508.116	1238.53	-730.409
Cohen_GRP78_13mers	GAAVQAGVLSGDQ	1102.61	0.114855	2444.91	0.273615	1341.91	2074.87	-732.96
Cohen_GRP78_13mers	AKFEELNMDLFRS	600.805	0.202886	1736.55	0.257315	731.2	1473.77	-742.571
Cohen_GRP78_13mers	INEPTAAAIAYGL	879.585	0.133296	2144.85	0.124172	1070.51	1820.28	-749.764
Cohen_GRP78_13mers	PTGEEDTAEKDEL	2609.38	0.00958082	4627.7	0.0504657	3175.76	3927.31	-751.557
Cohen_GRP78_13mers	IDTRNELESYAYS	1599.78	0.034733	3197.06	0.142817	1947.03	2713.23	-766.202
Cohen_GRP78_13mers	DLFRSTMKPVQKV	579.24	0.0541572	1747.57	0.0682491	704.912	1483.11	-778.195
Cohen_GRP78_13mers	AIAYGLDKREGEK	697.94	0.0496891	1921.93	0.0685689	849.375	1631.03	-781.652
Cohen_GRP78_13mers	PTVTIKVYEGERP	838.59	0.244064	2123.76	0.0387309	1020.61	1802.37	-781.756
Cohen_GRP78_13mers	KNILVFDLGGGTF	1438.84	0.136958	2993.49	0.0329465	1751.08	2540.44	-789.36
Cohen_GRP78_13mers	YGAAVQAGVLSGD	4698.32	0.0916051	7695.08	0.0796463	5718.04	6530.47	-812.431
Cohen_GRP78_13mers	SAARAEEEDKKED	1589.74	0.0259067	3263.09	0.183286	1934.74	2769.24	-834.505
Cohen_GRP78_13mers	VRKDNRAVQKLRR	977.87	0.0925379	2387.61	0.103455	1190.15	2026.24	-836.097
Cohen_GRP78_13mers	SKLYGSAGPPPTG	705.295	0.0497735	1999.26	0.0931795	858.382	1696.71	-838.331
Cohen_GRP78_13mers	ISKLYGSAGPPPT	1161.49	0.028244	2657.07	0.0557248	1413.6	2254.96	-841.36
Cohen_GRP78_13mers	FIKLYKKKTGKDV	489.075	0.046363	1693.12	0.06167	595.257	1436.86	-841.598
Cohen_GRP78_13mers	ESFYEGEDFSETL	2813.59	0.0251084	5058.09	0.0553925	3424.28	4292.57	-868.297
Cohen_GRP78_13mers	QKVLEDSDLKKSD	763.74	0.0549009	2143.39	0.440993	929.457	1819	-889.546
Cohen_GRP78_13mers	AARAEEEDKKEDV	928.315	0.0873572	2383.02	0.126898	1129.78	2022.34	-892.559
Cohen_GRP78_13mers	EDFDQRVMEHFIK	487.775	0.000604787	1762.04	0.0182204	593.674	1495.33	-901.653
Cohen_GRP78_13mers	GKDVRKDNRAVQK	488.705	0.0362079	1799.61	0.263211	594.77	1527.24	-932.467
Cohen_GRP78_13mers	FDQRVMEHFIKLY	629.375	0.0642463	2021.37	0.10763	766.008	1715.47	-949.46
Cohen_GRP78_13mers	QRVMEHFIKLYKK	1014.85	0.112564	2580.65	0.107072	1235.06	2190.12	-955.063
Cohen_GRP78_13mers	LYGSAGPPPTGEE	3089.29	0.0189429	5560.64	0.0481177	3759.82	4719.02	-959.206
Cohen_GRP78_13mers	MKPVQKVLEDSDL	1630.05	0.0362382	3491.71	0.0623305	1983.9	2963.24	-979.339
Cohen_GRP78_13mers	NRITPSYVAFTPE	1020.09	0.00901881	2616.95	0.0718737	1241.51	2220.93	-979.419
Cohen_GRP78_13mers	KKELEEIVQPIIS	1454.76	0.0430757	3265.03	0.0243689	1770.56	2770.85	-1000.3
Cohen_GRP78_13mers	SFYEGEDFSETLT	1175.74	0.0929032	2885.22	0.0794652	1430.88	2448.53	-1017.66
Cohen_GRP78_13mers	LNMDLFRSTMKPV	628.905	0.0806879	2105.18	0.265604	765.399	1786.59	-1021.19
Cohen_GRP78_13mers	GSAGPPPTGEEDT	3244.84	0.0220011	5875.69	0.0192037	3949.07	4986.43	-1037.37
Cohen_GRP78_13mers	AGVLSGDQDTGDL	3849.82	0.227817	6783.99	0.0437508	4685.38	5757.26	-1071.89
Cohen_GRP78_13mers	LLLSAARAEEEDK	1802.32	0.155979	3849.39	0.0237168	2193.48	3266.81	-1073.33
Cohen_GRP78_13mers	KLYGSAGPPPTGE	2102.41	0.0188426	4299.4	0.0308229	2558.72	3648.7	-1089.98
Cohen_GRP78_13mers	QDADIEDFKAKKK	1064.39	0.168316	2819.86	0.245787	1295.42	2393.12	-1097.7
Cohen_GRP78_13mers	LGTFDLTGIPPAP	1798.18	0.131097	3927.95	0.0431854	2188.49	3333.51	-1145.02
Cohen_GRP78_13mers	IISKLYGSAGPPP	1401.41	0.140865	3379.51	0.0624233	1705.57	2868.02	-1162.46
Cohen_GRP78_13mers	MVNDAEKFAEEDK	1661.52	0.0811727	3755.71	0.0841039	2022.12	3187.29	-1165.17
Cohen_GRP78_13mers	LESHQDADIEDFK	2442.09	0.0473488	4898.97	0.0358728	2972.14	4157.55	-1185.41
Cohen_GRP78_13mers	YGSAGPPPTGEED	3531.11	0.0401786	6464.81	0.00593908	4297.51	5486.37	-1188.87
Cohen_GRP78_13mers	RITPSYVAFTPEG	568.27	0.0811586	2296.39	0.0362155	691.646	1948.85	-1257.2
Cohen_GRP78_13mers	RAKFEELNMDLFR	929.565	0.0377542	2833.19	0.0406167	1131.37	2404.41	-1273.04
Cohen_GRP78_13mers	SYAYSLKNQIGDK	762.895	0.0598182	2597	0.102788	928.483	2203.95	-1275.47
Cohen_GRP78_13mers	KKEDVGTVVGIDL	807.52	0.152058	2753.41	0.0607155	982.764	2336.68	-1353.92
Cohen_GRP78_13mers	EPTAAAIAYGLDK	566.67	0.0325763	2443.25	0.0196869	689.699	2073.51	-1383.82
Cohen_GRP78_13mers	TPSYVAFTPEGER	1248.42	0.0443158	3612.41	0.00393504	1519.36	3065.68	-1546.32
Cohen_GRP78_13mers	QPTVTIKVYEGER	1165.02	0.137114	3542.19	0.0175301	1417.86	3006.1	-1588.24
Cohen_GRP78_13mers	IINEPTAAAIAYG	670.495	0.172686	2880.8	0.161912	816.028	2444.8	-1628.77
Cohen_GRP78_13mers	LTRAKFEELNMDL	889.865	0.254921	3229.26	0.145817	1083.05	2740.56	-1657.51
Cohen_GRP78_13mers	IKVYEGERPLTKD	1573.8	0.0947296	4232.18	0.160658	1915.38	3591.67	-1676.29
Cohen_GRP78_13mers	TRAKFEELNMDLF	1034.72	0.102139	3591.02	0.132079	1259.28	3047.51	-1788.24
Cohen_GRP78_13mers	RIDTRNELESYAY	2230.21	0.0573623	5343.48	0.0599245	2714.25	4534.78	-1820.53
Cohen_GRP78_13mers	GPPPTGEEDTAEK	2824.52	0.0544817	6197.51	0.0164397	3437.54	5259.53	-1821.99
Cohen_GRP78_13mers	NDPSVQQDIKFLP	1957.14	0.0643923	4966.15	0.160729	2381.88	4214.5	-1832.62
Cohen_GRP78_13mers	EDKETMEKAVEEK	2445.93	0.0119832	5785.22	0.195843	2976.77	4909.63	-1932.86
Cohen_GRP78_13mers	TVFDAKRLIGRTW	852.185	0.07621	3500.93	0.050091	1037.16	2971.05	-1933.89
Cohen_GRP78_13mers	RVMEHFIKLYKKK	1017.12	0.0901958	4038.11	0.465743	1237.86	3426.95	-2189.09
Cohen_GRP78_13mers	AAIAYGLDKREGE	2204.37	0.185218	5743.01	0.0792606	2682.85	4873.82	-2190.96
Cohen_GRP78_13mers	IESFYEGEDFSET	3780.45	0.0159042	8033.93	0.011327	4601.04	6818	-2216.96
Cohen_GRP78_13mers	RIINEPTAAAIAY	1163.77	0.0209406	4290.51	0.0316629	1416.4	3641.15	-2224.75
Cohen_GRP78_13mers	PEEIERMVNDAEK	5307.16	0.03171	10364.2	0.00744006	6459.1	8795.61	-2336.51
Cohen_GRP78_13mers	NQPTVTIKVYEGE	1798.97	0.211406	5439.37	0.0392527	2189.46	4616.16	-2426.7
Cohen_GRP78_13mers	FDLTGIPPAPRGV	1741.29	0.367256	6115.15	0.743099	2119.24	5189.69	-3070.45
Cohen_GRP78_13mers	ITPSYVAFTPEGE	1239.45	0.150042	5436.35	0.132235	1508.53	4613.62	-3105.09
Cohen_GRP78_13mers	NDQNRLTPEEIER	3030.52	0.104781	8110.65	0.504067	3688.25	6883.17	-3194.92
Cohen_GRP78_13mers	TFDLTGIPPAPRG	1656.76	0.252939	6457.61	0.638228	2016.4	5480.26	-3463.86
Cohen_GRP78_13mers	DTGDLVLLDVCPL	1398.92	0.0241115	6816.9	0.516971	1702.52	5785.19	-4082.66
Cohen_GRP78_13mers	QDTGDLVLLDVCP	1045.22	0.124352	6674.82	0.582017	1272.06	5664.59	-4392.54
Cohen_GRP78_13mers	DQDTGDLVLLDVC	1332.8	0.132968	7690.15	0.453197	1622.08	6526.31	-4904.24
